# Supplementary material for: Proteomic Profiling of Mouse Brain Pyruvate Kinase Binding Proteins: A Hint for Moonlighting Functions of PKM1?
Source: Int J Mol Sci. 2023 Apr 21;24(8):7634. doi: 10.3390/ijms24087634 (PMC10143413; doi:10.3390/ijms24087634)
Supplement: Supplementary file 1 [file ijms-24-07634-s001.zip]

Archive with 1 entries (1 files):
- ijms-2325377-supplementary.pdf
